# Supplementary material for: Plasma Membrane Ca2+ ATPase Isoform 4 (PMCA4) Has an Important Role in Numerous Hallmarks of Pancreatic Cancer
Source: Cancers (Basel). 2020 Jan 16;12(1):218. doi: 10.3390/cancers12010218 (PMC7016988; doi:10.3390/cancers12010218)
Supplement: Supplementary file 1 [file cancers-12-00218-s001.zip]

Archive with 2 entries (2 files):
- cancers-654808-supplementary- CLEAN corrected.docx
- Supplementary material 2 -WB raw and ratio.xlsx
