# Supplementary material for: Plasma Membrane Ca2+ ATPase Isoform 4 (PMCA4) Has an Important Role in Numerous Hallmarks of Pancreatic Cancer
Source: Cancers (Basel). 2020 Jan 16;12(1):218. doi: 10.3390/cancers12010218 (PMC7016988; doi:10.3390/cancers12010218)
Supplement: Supplementary file 1 [file cancers-12-00218-s001.zip › Supplementary material 2 -WB raw and ratio.xlsx]

## Sheet: Fig2A- PMCA4 intensity & ratio 
	Raw Band Intensity	Raw Band Intensity		Normalised to B-actin			Normalised to B-actin
Date-20170329	B-Actin	PMC4		PMCA4			MP	PANC-1	hPSC	HPDE			MP = MIAPaCa-2
MP. P.13 Trp	2366160	1873540		0.791806			0.791806	1.01745	0.512382	1.52989			P = passage number
MP. P.11	2556380	4246340		1.66108			1.66108	0.0475336	0.129585	0.0989106			Bracket and letters after passage number indicates independent sample obtained from a different cell population (grown by other users)
PANC-1 P.13	2259480	2298900		1.01745			0.17734	0.205264	0.00759522	0.352918
hPSC P.8	1301840	667040		0.512382			0.813471	0.281184	0.943747	0.39478
HPDE p.26	2451878	3751100		1.52989			1.0182	0.387169	0.703622	0.617018
Date-20170428							0.898128
MP	4783080	848232		0.17734
PANC	4654140	221228		0.0475336		Average	0.893337	0.38772	0.459386	0.598703
HPDE	5296500	523880		0.0989106
hPSC	5914380	766416		0.129585
Date-20191008
MP	2453299	1995687		0.813471
PANC1	372690	76500		0.205264
HPDE	1969184	694960		0.352918
hPSC	4760889	36160		0.00759522
Date-20180705
MP P13	1027485	1046188		1.0182
PANC P15	731962	205816		0.281184
HPDE P40	879488	347204		0.39478
hPSC P8	1134416	1070602		0.943747
MP P14	834834	749788		0.898128
PANC P16	725466	280878		0.387169
HPDE P41	717360	442624		0.617018
hPSC P8 (1-8)	690368	485758		0.703622

## Sheet: Fig3A- PMCA4 intensity & ratio 
Raw Band Intensity	Intensity	Intensity		Normalised to B-actin			Normalised to B-actin
	B-Actin	PMC4		PMCA4				N1	N2	N3	Avg
Date - 20171213; MP P15							24 nM siNT - 24 hr	3.70819	4.54208	2.11791	3.45606
24 nM siNT - 24 hr	1668768	6188116		3.70819			25 nM siNT - 48 hr	4.5456	5.18473	1.802	3.84411
25 nM siNT - 48 hr	1377024	6259396		4.5456			25 nM siNT - 72 hr	6.23571	4.81751	0.925704	3.99297
25 nM siNT - 72 hr	1115088	6953364		6.23571			25 nM siNT - 96 hr	5.02549	5.35946	1.01593	3.80029
25 nM siNT - 96 hr	1293540	6500670		5.02549			25 nM siPMCA4 - 24 hr	2.49134	2.99564	1.09416	2.19371
25 nM siPMCA4 - 24 hr	1116768	2782252		2.49134			25 nM siPMCA4 - 48 hr	1.31529	1.52106	0.136876	0.991073
25 nM siPMCA4 - 48 hr	1035280	1361690		1.31529			25 nM siPMCA4 - 72 hr	0.417188	0.823555	0.180836	0.473859
25 nM siPMCA4 - 72 hr	1329952	554840		0.417188			25 nM siPMCA4 - 96 hr	0.156245	0.712605	0.139365	0.336072
25 nM siPMCA4 - 96 hr	1416912	221386		0.156245
Date - 20171213; MP P26							% PMCA4 expression with respect to time-matched siNT
24 nM siNT - 24 hr	1366816	6208188		4.54208			Time	N1	N2	N3	Avg
25 nM siNT - 48 hr	1133958	5879265		5.18473			24 hour	67.1848	65.953	51.6621	63.4744
25 nM siNT - 72 hr	1328488	6400002		4.81751			48 hour	28.9354	29.3372	7.59574	25.7816
25 nM siNT - 96 hr	1327326	7113750		5.35946			72 hour	6.69031	17.095	19.535	11.8673
25 nM siPMCA4 - 24 hr	813862	2438037		2.99564			96 hour	3.10906	13.2962	13.718	8.84332
25 nM siPMCA4 - 48 hr	1168916	1777986		1.52106
25 nM siPMCA4 - 72 hr	1518555	1250613		0.823555
25 nM siPMCA4 - 96 hr	1234618	879795		0.712605
Date - 20171031
24 nM siNT - 24 hr	2254785	4775436		2.11791
25 nM siNT - 48 hr	2399264	4323483		1.802
25 nM siNT - 72 hr	3004960	2781702		0.925704
25 nM siNT - 96 hr	3894870	3956904		1.01593
25 nM siPMCA4 - 24 hr	3199136	3500361		1.09416
25 nM siPMCA4 - 48 hr	4464772	611118		0.136876
25 nM siPMCA4 - 72 hr	4215524	762318		0.180836
25 nM siPMCA4 - 96 hr	3287696	458190		0.139365
